# Supplementary material for: Innovative Discrete Multi-Wavelength Near-Infrared Spectroscopic (DMW-NIRS) Imaging for Rapid Breast Lesion Differentiation: Feasibility Study
Source: Diagnostics (Basel). 2025 Apr 23;15(9):1067. doi: 10.3390/diagnostics15091067 (PMC12071914; doi:10.3390/diagnostics15091067)
Supplement: Supplementary file 1 [file diagnostics-15-01067-s001.zip]

Archive with 7 entries (7 files):
- FigS1 caption_revised.pdf
- FigS1.tif
- FigS2 caption_revised.pdf
- FigS2.tif
- Table S1_revised.pdf
- Table S2_revised.pdf
- Table S3.pdf
